# Supplementary material for: Genomic Insights into Selenate Reduction by Anaerobacillus Species
Source: Microorganisms. 2025 Mar 14;13(3):659. doi: 10.3390/microorganisms13030659 (PMC11944866; doi:10.3390/microorganisms13030659)
Supplement: Supplementary file 1 [file microorganisms-13-00659-s001.zip]

Archive with 1 entries (1 files):
- microorganisms-3511536-supplementary.pdf
